# Supplementary material for: Using Cancer-Associated Fibroblasts as a Shear-Wave Elastography Imaging Biomarker to Predict Anti-PD-1 Efficacy of Triple-Negative Breast Cancer
Source: Int J Mol Sci. 2025 Apr 9;26(8):3525. doi: 10.3390/ijms26083525 (PMC12027048; doi:10.3390/ijms26083525)
Supplement: Supplementary file 1 [file ijms-26-03525-s001.zip]

Archive with 1 entries (1 files):
- supplementary  figures S1-S4 table S1.pdf
